# Supplementary material for: Multidrug Resistance and mupA-Mediated Mupirocin Resistance in Clinical Coagulase-Negative Staphylococci
Source: Pathogens. 2026 Jul 15;15(7):745. doi: 10.3390/pathogens15070745 (PMC13416171; doi:10.3390/pathogens15070745)
Supplement: Supplementary file 1 [file pathogens-15-00745-s001.zip]

Archive with 1 entries (1 files):
- pathogens-4384815-supplementary.pdf
